# Supplementary material for: TaWRKY13-A Serves as a Mediator of Jasmonic Acid-Related Leaf Senescence by Modulating Jasmonic Acid Biosynthesis
Source: Front Plant Sci. 2021 Sep 1;12:717233. doi: 10.3389/fpls.2021.717233 (PMC8442999; doi:10.3389/fpls.2021.717233)
Supplement: Supplementary file 11 [file Table_1.XLSX]

## Sheet: Sheet1
Supplementary Table 1. Primers and probes used in this study
Primers and probes	Sequence
TaSAG3 (TraesCS5A02G120000)-F for qRT-PCR	CGACATCCGACGATTCAAC
TaSAG3-R	TCGCACCACCATCCATTC
AtRBCS (AT1G67090)-F for qRT-PCR	GCATGCAGGTGTGGCCTC
AtRBCS-R	CTTAGCCAATTCGGAATCGGT
AtSAG12 (AT5G45890)-F for qRT-PCR	GGATGTCCCGGTTAATGATG
AtSAG12-R	TGGAAATCAAAACCACCTCC
AtSAG13- (AT2G29350)-F for qRT-PCR	AGGAAAACTCAACATCCTCGTC
AtSAG13-R	GCTGACTCGAGATTTGTAGCC
AtCAB1 (AT1G29930)-F for qRT-PCR	TGTGCTGCACTACTCAACCT
AtCAB1-R	TCCAAGGACTTCAGATGCCG
AtSEN4 (AT4G30270)-F for qRT-PCR	GGAGGTTTCCACAGGGAGC
AtSEN4-R	ACAGAGCATTCACAATTTTCACA
AtRBCS(AT1G67090)-F for qRT-PCR	GCATGCAGGTGTGGCCTC
AtRBCS-R	CTTAGCCAATTCGGAATCGGT
TaACTIN(TraesCS1A02G274400)-F for qRT-PCR	TGCTATCCTTCGTTTGGACCTT
TaACTIN-R	AGCGGTTGTTGTGAGGGAGT
AtUBC30 (AT5G56150)-F for qRT-PCR	CAAATCCAAAACCCTAGAAACCGAA
AtUBC30 (AT5G56150)-R	ATCTCCCGTAGGACCTGCACTG
AtLOX1(AT1G55020)-F for qRT-PCR	TAGGCGTCCCACCAAAGAAC
AtLOX1-R	GTGATCGGTAGCCTGCTCTC
AtLOX2(AT3G45140)-F for qRT-PCR	AGACTGACCAGCGGATTACG
AtLOX2-R	TCAGGCATCTCAAACTCGCA
AtLOX3(AT1G17420)-F for qRT-PCR	CACACTTAAGCCGGTAGCCA
AtLOX3-R	ACTGGAGGTGTAAGCACACG
AtLOX4( AT1G72520)-F for qRT-PCR	GGGATCAACCCGGTCAACAT
AtLOX4-R	GTGAGAGCGGAGTGAAGACC
AtLOX5(AT3G22400)-F for qRT-PCR	GGCTCTCCCAAAAGACCTCC
AtLOX5-R	TCTAAACCGTCGACCGCAAA
AtLOX6(AT1G67560)-F for qRT-PCR	TTCGGACAGTACCCGTTTGG
AtLOX6	TGGAGCTGTGTCGGTAGAGA
AtMYC2 (AT1G32640)-F for qRT-PCR	TCCGAGTCCGGTTCATTCT
AtMYC2- R	TCTCGGGAGAAAGTGTTAT
AtMYC3 (AT5G46760)-F for qRT-PCR	AGGTTGGGATGTGTATGATA
AtMYC3-R	AACCTAGCACCGGGATGAT
AtMYC4 (AT4G17880)-F for qRT-PCR	AACTATTTAATCACCGGTGGT
AtMYC4-R	TGTAACTTCTTCATCTCCAGCT
AtVSP2 (AT5G24770)-F for qRT-PCR	ACCCTCCTCTCTAGTATTCCC
AtVSP2-R	ACTTGTACACCACTTGCCTCA
TaWRKY13-A (TraesCS4A02G193600.1)-F for qRT-PCR	CATTTGGAAGTAGTTTGGCTC
TaWRKY13-A-R	GCAAAAATATCTTGTACTCCC
TaWRKY13-A (TraesCS4A02G193600.1)-F for CDS	ATGGCCCTGGACTCCGT
TaWRKY13-A-R	CAAGAACTGAAAGTACTCGAT
TaMYC4-F for qRT-PCR	TTTCTCAGATTTCGCGTCCAAC
TaMYC4-R	CTCGTTGATGTAGGAGATGGCG
TaNTF2-F for qRT-PCR	GTCCTCGTCTTCGTCTCC
TaNTF2-R	TCGCCCTTCCTTAACCAT
TaAOC1-F for qRT-PCR	CGTCTTCGAGGGCGTCTACG
TaAOC1-R	GCAGGTCGGGGATGCCCTTGA
Probe1 for AtLOX6	tcacggtcaaacacattatcctgtccgaaaagtgaaaactaacacaaaacgtcaccgtttttccttgactcag
Probe2 for TaLOX6	CTCTTCCCGGCCAGCTGCTTTGACCCATTTCGTGTCCGGCGATCTTAACC
Probe3 for TaLOX6	CCGTCATGGACGCGGGCTGTTGGTCAACGCACGAGAGGAGGCATAAGGAC
Probe4 for AtLOX1	gaatctcctaacaagcagtcaataatattctataaataaccaa
Probe5 for TraesCS4D02G035100.1	ACTAATCTCCGTAAATTTTCAGGTCAATTGGACTCCGTTTGATATTCCTT
Probe6 for AtLOX2	tatgcatcacatgcaatatcgggtaaggtcaaaaagatattgaattgtccaca
